# Supplementary material for: Comparing information derived on food habits of a terrestrial carnivore between animal-borne video systems and fecal analyses methods
Source: J Mammal. 2022 Nov 25;104(1):184–93. doi: 10.1093/jmammal/gyac101 (PMC9976756; doi:10.1093/jmammal/gyac101)
Supplement: gyac101_suppl_Supplementary_Data_SD1 [file gyac101_suppl_supplementary_data_sd1.xlsx]

## Sheet: SP1
Supplementary Data S1. List of food items used in all statistical analyses.
Food items	Wilcoxon signed ranked test for “shooting relative frequency” vs “fecal relative frequency”/“fecal volume”	Wilcoxon signed ranked test/Paired Student's t test for “average of the number of continuous clips” vs “fecal relative frequency”/“fecal volume”	Kruskal-Wallis test/Dunn's test	PerMANOVA	PCA
Carpesium abrotanoides leaves			✓	✓	✓
Boehmeria japonica leaves			✓	✓	✓
Cerasus sargentii leaves			✓	✓	✓
Cerasus verecunda leaves			✓	✓	✓
Cerasus jamasakura leaves			✓
Pueraria montana leaves				✓	✓
Castanea crenata leaves				✓	✓
Actinidia polygama leaves			✓	✓	✓
Actinidia arguta leaves			✓	✓	✓
Celastrus orbiculatus leaves				✓	✓
Magnolia obovata leaves				✓	✓
Cerasus sargentii mast	✓	✓	✓	✓	✓
Cerasus verecunda mast	✓	✓	✓	✓	✓
Morus australis mast	✓	✓	✓	✓	✓
Prunus salicina mast	✓	✓	✓	✓	✓
Juglans mandshurica mast	✓			✓	✓
Actinidia polygama flower				✓	✓
Actinidia arguta flower			✓	✓	✓
Conifer tree bark	✓	✓	✓	✓	✓
Vespula flaviceps				✓	✓
Bombus ardens				✓	✓
Capricornis crispus adult			✓	✓	✓
Cervus nippon adult female			✓	✓	✓
Cervus nippon fawn			✓	✓	✓
Ursus thibetanus cub				✓
