# Supplementary material for: Comparing information derived on food habits of a terrestrial carnivore between animal-borne video systems and fecal analyses methods
Source: J Mammal. 2022 Nov 25;104(1):184–93. doi: 10.1093/jmammal/gyac101 (PMC9976756; doi:10.1093/jmammal/gyac101)
Supplement: gyac101_suppl_Supplementary_Data_SD3 [file gyac101_suppl_supplementary_data_sd3.xlsx]

## Sheet: SP3
Supplementary Data S3. The results of Dunn’s test comparing number of continuous video clips of food items.
Comparison pair	Z	Unadjusted P value	Adjusted P value
Actinidia arguta flower - Actinidia arguta leaves	-0.735854	0.46182	0.675834
Actinidia arguta flower - Actinidia polygama leaves	-0.952342	0.340923	0.619861
Actinidia arguta leaves - Actinidia polygama leaves	-0.324733	0.745383	0.912714
Actinidia arguta flower - Boehmeria japonica leaves	0	1	1
Actinidia arguta leaves - Boehmeria japonica leaves	1.10378	0.269688	0.567765
Actinidia polygama leaves - Boehmeria japonica leaves	1.42851	0.153144	0.437554
Actinidia arguta flower - Capricornis crispus	-1.93135	0.0534396	0.305369
Actinidia arguta leaves - Capricornis crispus	-1.8385	0.0659887	0.344289
Actinidia polygama leaves - Capricornis crispus	-1.48628	0.137206	0.422171
Boehmeria japonica leaves - Capricornis crispus	-3.03572	0.00239963	0.0479927
Actinidia arguta flower - Carpesium abrotanoides leaves	0	1	1
Actinidia arguta leaves - Carpesium abrotanoides leaves	1.10378	0.269688	0.577904
Actinidia polygama leaves - Carpesium abrotanoides leaves	1.42851	0.153144	0.448227
Boehmeria japonica leaves - Carpesium abrotanoides leaves	0	1	1
Capricornis crispus - Carpesium abrotanoides leaves	3.03572	0.00239963	0.0575912
Actinidia arguta flower - Cerasus jamasakura leaves	0	1	1
Actinidia arguta leaves - Cerasus jamasakura leaves	0.735854	0.46182	0.684177
Actinidia polygama leaves - Cerasus jamasakura leaves	0.952342	0.340923	0.629397
Boehmeria japonica leaves - Cerasus jamasakura leaves	0	1	1
Capricornis crispus - Cerasus jamasakura leaves	1.93135	0.0534396	0.320638
Carpesium abrotanoides leaves - Cerasus jamasakura leaves	0	1	1
Actinidia arguta flower - Cerasus sargentii leaves	0	1	1
Actinidia arguta leaves - Cerasus sargentii leaves	1.19722	0.231222	0.544051
Actinidia polygama leaves - Cerasus sargentii leaves	1.54944	0.121276	0.404253
Boehmeria japonica leaves - Cerasus sargentii leaves	0	1	1
Capricornis crispus - Cerasus sargentii leaves	3.3452	0.000822237	0.0493342
Carpesium abrotanoides leaves - Cerasus sargentii leaves	0	1	1
Cerasus jamasakura leaves - Cerasus sargentii leaves	0	1	1
Actinidia arguta flower - Cerasus sargentii mast	-1.52027	0.128443	0.405609
Actinidia arguta leaves - Cerasus sargentii mast	-1.26904	0.204425	0.511063
Actinidia polygama leaves - Cerasus sargentii mast	-0.823875	0.410011	0.647385
Boehmeria japonica leaves - Cerasus sargentii mast	-2.78219	0.00539926	0.0647912
Capricornis crispus - Cerasus sargentii mast	1.24452	0.21331	0.522392
Carpesium abrotanoides leaves - Cerasus sargentii mast	-2.78219	0.00539926	0.0719902
Cerasus jamasakura leaves - Cerasus sargentii mast	-1.52027	0.128443	0.416572
Cerasus sargentii leaves - Cerasus sargentii mast	-3.28317	0.00102645	0.0307935
Actinidia arguta flower - Cerasus verecunda leaves	0	1	1
Actinidia arguta leaves - Cerasus verecunda leaves	1.00761	0.313642	0.588079
Actinidia polygama leaves - Cerasus verecunda leaves	1.30405	0.192217	0.490767
Boehmeria japonica leaves - Cerasus verecunda leaves	0	1	1
Capricornis crispus - Cerasus verecunda leaves	2.73134	0.00630767	0.068811
Carpesium abrotanoides leaves - Cerasus verecunda leaves	0	1	1
Cerasus jamasakura leaves - Cerasus verecunda leaves	0	1	1
Cerasus sargentii leaves - Cerasus verecunda leaves	0	1	1
Cerasus sargentii mast - Cerasus verecunda leaves	2.37192	0.0176959	0.163347
Actinidia arguta flower - Cerasus verecunda mast	-0.734932	0.462381	0.660545
Actinidia arguta leaves - Cerasus verecunda mast	0.169889	0.865098	1
Actinidia polygama leaves - Cerasus verecunda mast	0.616397	0.537633	0.750185
Boehmeria japonica leaves - Cerasus verecunda mast	-1.34781	0.17772	0.48469
Capricornis crispus - Cerasus verecunda mast	2.95429	0.00313392	0.0470088
Carpesium abrotanoides leaves - Cerasus verecunda mast	-1.34781	0.17772	0.495962
Cerasus jamasakura leaves - Cerasus verecunda mast	-0.734932	0.462381	0.668503
Cerasus sargentii leaves - Cerasus verecunda mast	-1.59239	0.111298	0.417366
Cerasus sargentii mast - Cerasus verecunda mast	4.24713	2.16524e-05	0.00259829
Cerasus verecunda leaves - Cerasus verecunda mast	-1.14811	0.250922	0.568126
Actinidia arguta flower - Cervus nippon adult	-1.14081	0.253951	0.554075
Actinidia arguta leaves - Cervus nippon adult	-0.598891	0.549245	0.748971
Actinidia polygama leaves - Cervus nippon adult	-0.25446	0.79914	0.949474
Boehmeria japonica leaves - Cervus nippon adult	-1.76963	0.0767892	0.354412
Capricornis crispus - Cervus nippon adult	1.31502	0.188503	0.491748
Carpesium abrotanoides leaves - Cervus nippon adult	-1.76963	0.0767892	0.368588
Cerasus jamasakura leaves - Cervus nippon adult	-1.14081	0.253951	0.564336
Cerasus sargentii leaves - Cervus nippon adult	-1.94096	0.0522634	0.330085
Cerasus sargentii mast - Cervus nippon adult	0.55649	0.577876	0.762034
Cerasus verecunda leaves - Cervus nippon adult	-1.59887	0.109849	0.425222
Cerasus verecunda mast - Cervus nippon adult	-1.06468	0.28702	0.583769
Actinidia arguta flower - Cervus nippon fawn	-1.57039	0.116324	0.410557
Actinidia arguta leaves - Cervus nippon fawn	-1.24422	0.213417	0.512201
Actinidia polygama leaves - Cervus nippon fawn	-0.932231	0.351217	0.619795
Boehmeria japonica leaves - Cervus nippon fawn	-2.3047	0.0211833	0.169466
Capricornis crispus - Cervus nippon fawn	0.414023	0.678858	0.848572
Carpesium abrotanoides leaves - Cervus nippon fawn	-2.3047	0.0211833	0.181571
Cerasus jamasakura leaves - Cervus nippon fawn	-1.57039	0.116324	0.422998
Cerasus sargentii leaves - Cervus nippon fawn	-2.483	0.0130279	0.130279
Cerasus sargentii mast - Cervus nippon fawn	-0.470762	0.637811	0.805656
Cerasus verecunda leaves - Cervus nippon fawn	-2.11751	0.0342163	0.241527
Cerasus verecunda mast - Cervus nippon fawn	-1.81296	0.0698382	0.349191
Cervus nippon adult - Cervus nippon fawn	-0.74075	0.458845	0.69698
Actinidia arguta flower - Conifer tree bark	-0.530938	0.595461	0.768337
Actinidia arguta leaves - Conifer tree bark	0.479285	0.631736	0.806471
Actinidia polygama leaves - Conifer tree bark	0.891467	0.372679	0.621131
Boehmeria japonica leaves - Conifer tree bark	-0.921739	0.356665	0.611426
Capricornis crispus - Conifer tree bark	3.021	0.00251941	0.0431899
Carpesium abrotanoides leaves - Conifer tree bark	-0.921739	0.356665	0.620287
Cerasus jamasakura leaves - Conifer tree bark	-0.530938	0.595461	0.776689
Cerasus sargentii leaves - Conifer tree bark	-1.05847	0.289842	0.579684
Cerasus sargentii mast - Conifer tree bark	3.33417	0.000855535	0.0342214
Cerasus verecunda leaves - Conifer tree bark	-0.801596	0.422787	0.658888
Cerasus verecunda mast - Conifer tree bark	0.656781	0.511322	0.721866
Cervus nippon adult - Conifer tree bark	1.31994	0.186854	0.498276
Cervus nippon fawn - Conifer tree bark	1.99345	0.0462118	0.308079
Actinidia arguta flower - Morus australis mast	-1.02336	0.306138	0.58312
Actinidia arguta leaves - Morus australis mast	-0.396602	0.691661	0.855663
Actinidia polygama leaves - Morus australis mast	-0.0216329	0.982741	1
Boehmeria japonica leaves - Morus australis mast	-1.67114	0.0946943	0.378777
Capricornis crispus - Morus australis mast	1.74484	0.0810131	0.347199
Carpesium abrotanoides leaves - Morus australis mast	-1.67114	0.0946943	0.391839
Cerasus jamasakura leaves - Morus australis mast	-1.02336	0.306138	0.592525
Cerasus sargentii leaves - Morus australis mast	-1.86839	0.0617078	0.336588
Cerasus sargentii mast - Morus australis mast	1.09622	0.272981	0.564789
Cerasus verecunda leaves - Morus australis mast	-1.48485	0.137585	0.412754
Cerasus verecunda mast - Morus australis mast	-0.884289	0.37654	0.61897
Cervus nippon adult - Morus australis mast	0.276706	0.782006	0.938407
Cervus nippon fawn - Morus australis mast	1.04238	0.297234	0.584722
Conifer tree bark - Morus australis mast	-1.18432	0.236285	0.545273
Actinidia arguta flower - Prunus salicina mast	-0.563413	0.573153	0.764205
Actinidia arguta leaves - Prunus salicina mast	0.279351	0.779975	0.945424
Actinidia polygama leaves - Prunus salicina mast	0.614734	0.53873	0.743076
Boehmeria japonica leaves - Prunus salicina mast	-0.860628	0.389443	0.623109
Capricornis crispus - Prunus salicina mast	2.21486	0.0267696	0.200772
Carpesium abrotanoides leaves - Prunus salicina mast	-0.860628	0.389443	0.631529
Cerasus jamasakura leaves - Prunus salicina mast	-0.563413	0.573153	0.772791
Cerasus sargentii leaves - Prunus salicina mast	-0.939022	0.347719	0.622781
Cerasus sargentii mast - Prunus salicina mast	1.74556	0.0808881	0.359503
Cerasus verecunda leaves - Prunus salicina mast	-0.781314	0.434618	0.668643
Cerasus verecunda mast - Prunus salicina mast	0.215132	0.829664	0.976076
Cervus nippon adult - Prunus salicina mast	0.918665	0.358271	0.605528
Cervus nippon fawn - Prunus salicina mast	1.54945	0.121273	0.415792
Conifer tree bark - Prunus salicina mast	-0.143375	0.885994	1
Morus australis mast - Prunus salicina mast	0.74045	0.459027	0.688541
All P values were then adjusted using the Benjamini–Hochberg method. Significant values are shown in bold text.
