# Supplementary material for: Comparing information derived on food habits of a terrestrial carnivore between animal-borne video systems and fecal analyses methods
Source: J Mammal. 2022 Nov 25;104(1):184–93. doi: 10.1093/jmammal/gyac101 (PMC9976756; doi:10.1093/jmammal/gyac101)
Supplement: gyac101_suppl_Supplementary_Data_SD4 [file gyac101_suppl_supplementary_data_sd4.xlsx]

## Sheet: SP4
		Supplementary Data S4. Percent occurrence relative frequency during feeding video clips (shooting frequency) of several times between clips (15, 30, 60, and 120-minute intervals) in pooled of all individuals. And, percent of occurrence relative frequency of each food items during feeding video clips (shooting frequency in 15 minute between clips) in Female A, Female B, Male A, and Male B of Asiat…
						Total					Individuals (15m)
						CF (15m)	CF (30m)	CF (60m)	CF (120m)		Female A	Female B	Male A	Male B
		Plant material
			Green vegetation
				Grass plants
					Brassicaceae spp.	0.118906	0.247525					0.684932
					Sasa spp.	0.356718	0.247525	0.485437				2.05479
					Arisaema spp.	0.832342	0.990099	0.970874			1.88679	2.05479		0.631579
					Carpesium abrotanoides	0.118906							0.591716
					Boehmeria japonica	1.18906	1.73267	0.970874	0.980392		3.77358	1.36986	3.5503
					Unknown	2.61593	1.73267	1.94175	0.980392		1.88679	2.73973	8.28402	0.631579
				Woody plants (leaves)
					Cerasus sargentii	2.0214	1.9802	2.42718	2.94118		1.88679	0.684932	3.5503	1.89474
					Cerasus verecunda	1.78359	1.73267	0.970874	0.980392			0.684932	0.591716	2.73684
					Cerasus spp.							2.05479	0.591716
					Pueraria montana	0.475624	0.247525	0.485437	0.980392			0.684932
					Castanea crenata	0.118906							1.18343	1.05263
					Actinidia polygama	0.832342	0.742574	0.970874	1.96078				3.5503	0.421053
					Actinidia arguta	0.951249	1.73267	0.485437	0.980392			0.684932
					Celastrus orbiculatus	0.118906	0.247525	0.485437						0.210526
					Magnolia obovata	0.118906						1.36986		0.210526
					Unknown	0.356718	0.247525	0.485437
				Unknown
			Soft mast
					Cerasus sargentii	26.635	26.7327	29.6117	23.5294		18.8679	17.1233	5.32544	37.8947
					Cerasus verecunda	21.7598	23.2673	23.301	30.3922		13.2075	23.2877	18.9349	23.1579
					Cerasus spp.	2.0214	2.72277	1.94175	1.96078		13.2075	1.36986	1.77515	1.05263
					Morus australis	2.97265	3.21782	3.8835	5.88235			1.36986		4.84211
					Prunus mume									4.84211
					Prunus salicina	2.73484	1.23762	3.8835	0.980392
			Hard mast
					Juglans mandshurica	0.237812	0.247525					1.36986
					Quercus spp.	0.59453	0.49505						2.95858
					Unknown
			Others
					flower : Ericaceae spp.	0.118906								0.210526
					flower: Actinidia polygama	0.118906	0.247525						0.591716
					flower: Actinidia arguta	0.118906	0.247525					0.684932
					flower: unknown
					bark: conifer tree	4.39952	4.70297	2.42718	0.980392			6.16438	1.77515	5.26316
		Animal material
			Insect
					Vespula flaviceps	0.118906						0.684932
					Vespula spp.							0.684932
					Bombus ardens	0.118906
					Bombus spp.
					Formicidae spp.	0.951249	1.48515	1.94175	1.96078		9.43396			0.631579
					Hymenoptera spp.
					Coleoptera spp.
			Others
					Capricornis crispus: adult	2.25922	2.72277	2.42718			11.3208	0.684932	7.10059
					Cervus nippon: adult female	2.14031	1.73267	1.94175	0.980392			6.16438	4.14201	0.421053
					Cervus nippon: fawn	1.30797	1.73267	2.91262	3.92157				5.32544	0.421053
					Cervus nippon
					Ursus thibetanus: cub	0.118906	0.247525	0.485437	0.980392					0.210526
					Ursus thibetanus
					Unknown
		Unknown items
					Something in litter	11.2961	9.90099	8.73786	11.7647		11.3208	15.0685	20.1183	6.94737
					Something in decaying log	1.66468	1.73267	1.94175	1.96078			2.73973	1.77515	1.47368
					Unknown	6.53983	5.69307	3.8835	4.90196		13.2075	7.53425	8.28402	4.84211
			No. of feces and foraging crips			843	405	206	102		53	146	169	475
