# Supplementary material for: Comparing information derived on food habits of a terrestrial carnivore between animal-borne video systems and fecal analyses methods
Source: J Mammal. 2022 Nov 25;104(1):184–93. doi: 10.1093/jmammal/gyac101 (PMC9976756; doi:10.1093/jmammal/gyac101)
Supplement: gyac101_suppl_Supplementary_Data_SD5 [file gyac101_suppl_supplementary_data_sd5.xlsx]

## Sheet: SP5
	Supplementary Data S5. Analysis of variance (ANOVA) results for percent of occurrence frequency during feeding video clips of each food item when increasing the time between clips.
	Response variable	Sourse of variation	df	SS	MS	F value	P value
	Carpesium abrotanoides leaves	Shooting interval	1	0.0657609	0.0657609	1.05611	0.321533
		Residuals	14	0.871739	0.0622671
	Boehmeria japonica leaves	Shooting interval	1	10.6522	10.6522	4.34177	0.0559955
		Residuals	14	34.3478	2.45342
	Cerasus sargentii leaves	Shooting interval	1	19.0049	19.0049	3.02582	0.103877
		Residuals	14	87.9326	6.2809
	Cerasus verecunda leaves	Shooting interval	1	20.6658	20.6658	1.91259	0.188337
		Residuals	14	151.272	10.8051
	Pueraria montana leaves	Shooting interval	1	0.591848	0.591848	0.886602	0.362365
		Residuals	14	9.34565	0.667547
	Castanea crenata leaves	Shooting interval	1	0.0657609	0.0657609	1.05611	0.321533
		Residuals	14	0.871739	0.0622671
	Actinidia polygama leaves	Shooting interval	1	2.08913	2.08913	1.23613	0.284948
		Residuals	14	23.6609	1.69006
	Actinidia arguta leaves	Shooting interval	1	7.6962	7.6962	2.61259	0.128321
		Residuals	14	41.2413	2.94581
	Celastrus orbiculatus leaves	Shooting interval	1	0.157065	0.157065	0.964252	0.342784
		Residuals	14	2.28044	0.162888
	Magnolia obovata leaves	Shooting interval	1	0.0657609	0.0657609	1.05611	0.321533
		Residuals	14	0.871739	0.0622671
	Cerasus sargentii mast	Shooting interval	1	4113.04	4113.04	2.00427	0.178717
		Residuals	14	28729.9	2052.14
	Cerasus verecunda mast	Shooting interval	1	2387.62	2387.62	3.56384	0.0799545
		Residuals	14	9379.38	669.956
	Morus australis mast	Shooting interval	1	35.6174	35.6174	0.834714	0.376379
		Residuals	14	597.383	42.6702
	Prunus salicina mast	Shooting interval	1	37.5919	37.5919	1.06139	0.320369
		Residuals	14	495.846	35.4175
	Juglans mandshurica mast	Shooting interval	1	0.457065	0.457065	1.60759	0.225512
		Residuals	14	3.98043	0.284317
	Actinidia polygama flower	Shooting interval	1	0.176087	0.176087	1.5663	0.231254
		Residuals	14	1.57391	0.112422
	Actinidia arguta flower	Shooting interval	1	0.176087	0.176087	1.5663	0.231254
		Residuals	14	1.57391	0.112422
	Conifer tree bark	Shooting interval	1	145.828	145.828	3.86723	0.0693846
		Residuals	14	527.922	37.7087
	Vespula flaviceps	Shooting interval	1	0.0657609	0.0657609	1.05611	0.321533
		Residuals	14	0.871739	0.0622671
	Bombus ardens	Shooting interval	1	0.0657609	0.0657609	1.05611	0.321533
		Residuals	14	0.871739	0.0622671
	Capricornis crispus adult	Shooting interval	1	42.9136	42.9136	4.63845	0.0491763
		Residuals	14	129.524	9.25171
	Cervus nippon adult female	Shooting interval	1	27.7587	27.7587	4.51931	0.0517898
		Residuals	14	85.9913	6.14224
	Cervus nippon fawn	Shooting interval	1	5.0087	5.0087	0.674304	0.425318
		Residuals	14	103.991	7.42795
	Ursus thibetanus cub	Shooting interval	1	3.08149e-33	3.08149e-33	1.43803e-32	1
		Residuals	14	3	0.214286
	Significant values are shown in bold text.
