# Supplementary material for: Comparing information derived on food habits of a terrestrial carnivore between animal-borne video systems and fecal analyses methods
Source: J Mammal. 2022 Nov 25;104(1):184–93. doi: 10.1093/jmammal/gyac101 (PMC9976756; doi:10.1093/jmammal/gyac101)
Supplement: gyac101_suppl_Supplementary_Data_SD6 [file gyac101_suppl_supplementary_data_sd6.xlsx]

## Sheet: SP6
Supplementary Data S6. Results of the principal component analysis (PCA) based on percent of occurrence frequency during feeding video clips of food items for four individuals.
	Principal components
Variable	PC1	PC2	PC3	PC4
Carpesium abrotanoides leaves	0.0210015	0.294291	0.270047	-0.658251
Boehmeria japonica leaves	0.124559	0.290311	0.182017	-0.408711
Cerasus sargentii leaves	-0.261768	0.0424729	0.254138	0.429008
Cerasus verecunda leaves	-0.266148	-0.143056	0.120853	-0.0617465
Pueraria montana leaves	0.236469	-0.12674	0.263546	0.0488748
Castanea crenata leaves	0.215944	-0.217588	0.158458	-0.0198829
Actinidia polygama leaves	-0.278324	-0.0257092	0.201073	-0.0768322
Actinidia arguta leaves	-0.073701	0.261933	0.315429	0.0739201
Celastrus orbiculatus leaves	0.215944	-0.217588	0.158458	-0.0198829
Magnolia obovata leaves	-0.271463	-0.142016	0.0820284	-0.0404666
Cerasus sargentii mast	-0.258649	-0.166893	0.0967084	-0.117562
Cerasus verecunda mast	-0.242428	-0.147501	0.218565	-0.075947
Morus australis mast	-0.259305	-0.165153	0.0983175	-0.119146
Prunus salicina mast	-0.271463	-0.142016	0.0820284	-0.0404666
Juglans mandshurica mast	0.215944	-0.217588	0.158458	-0.0198829
Actinidia polygama flower	0.0210015	0.294291	0.270047	0.195378
Actinidia arguta flower	0.215944	-0.217588	0.158458	-0.0198829
Conifer tree bark	-0.214415	-0.207496	0.192297	-0.0771879
Vespula flaviceps	0.215944	-0.217588	0.158458	-0.0198829
Bombus ardens	0.215944	-0.217588	0.158458	-0.0198829
Capricornis crispus adult	0.0613693	0.33689	0.0305289	0.147529
Cervus nippon adult female	0.184097	-0.0216844	0.414033	0.200758
Cervus nippon fawn	-0.0414222	0.276754	0.303661	0.22894
Variance explained (%)	47.53	36.6	15.87	0
The table shows correlation coefficients for variables loaded on the 4 PCs extracted from the analysis of data from 4 individuals.
In the row for each variable, numbers indicate the strength of correlation of that variable with the eigenvector of each PC.
